# Supplementary material for: Wireless and Battery-Free Sensor for Interstitial Fluid Pressure Monitoring
Source: Sensors (Basel). 2024 Jul 9;24(14):4429. doi: 10.3390/s24144429 (PMC11280719; doi:10.3390/s24144429)
Supplement: Supplementary file 1 [file sensors-24-04429-s001.zip]

Archive with 1 entries (1 files):
- sensors-3062335-supplementary.pptx
